# Supplementary material for: The Glyoxalase System in Age-Related Diseases: Nutritional Intervention as Anti-Ageing Strategy
Source: Cells. 2021 Jul 22;10(8):1852. doi: 10.3390/cells10081852 (PMC8393707; doi:10.3390/cells10081852)
Supplement: Supplementary file 1 [file cells-10-01852-s001.zip]

Archive with 1 entries (1 files):
- cells-1259927-supplementary.pdf
